# Supplementary material for: Polygalae Radix Oligosaccharide Esters May Relieve Depressive-like Behavior in Rats with Chronic Unpredictable Mild Stress via Modulation of Gut Microbiota
Source: Int J Mol Sci. 2023 Sep 9;24(18):13877. doi: 10.3390/ijms241813877 (PMC10530649; doi:10.3390/ijms241813877)
Supplement: Supplementary file 1 [file ijms-24-13877-s001.zip]

Archive with 1 entries (1 files):
- ijms-2538794-supplementary.pdf
